# Supplementary material for: Case Report: Immune Microenvironment and Mutation Features in a Patient With Epstein–Barr Virus Positive Large B-Cell Lymphoma Secondary to Angioimmunoblastic T-Cell Lymphoma
Source: Front Genet. 2022 Jul 22;13:940513. doi: 10.3389/fgene.2022.940513 (PMC9354849; doi:10.3389/fgene.2022.940513)
Supplement: Supplementary file 1 [file Table1.XLSX]

## Sheet: Table 1
Supplemantary Table 1 Lymphoma-related 571 gene list
ABL1	EPCAM	KMT2C	PTP4A1	VHL
ACVR1	EPHA3	KMT2D	PTPN11	VTCN1
AGO2	EPHA5	KNSTRN	PTPRD	WHSC1
AKT1	EPHA7	KRAS	PTPRS	WHSC1L1
AKT2	EPHB1	LATS1	PTPRT	WT1
AKT3	ERBB2	LATS2	RAB35	WWTR1
ALK	ERBB3	LMO1	RAC1	XIAP
ALOX12B	ERBB4	LYN	RAC2	XPO1
AMER1	ERCC2	MALT1	RAD21	XRCC2
ANKRD11	ERCC3	MAP2K1	RAD50	YAP1
APC	ERCC4	MAP2K2	RAD51	YES1
AR	ERCC5	MAP2K4	RAD51B	ZFHX3
ARAF	ERF	MAP3K1	RAD51C	ACVR1B
ARID1A	ERG	MAP3K13	RAD51D	ARFRP1
ARID1B	ERRFI1	MAP3K14	RAD52	BCL2L2
ARID2	ESR1	MAPK1	RAD54L	BCORL1
ARID5B	ETV1	MAPK3	RAF1	BTG1
ASXL1	ETV6	MAPKAP1	RARA	BTG2
ASXL2	EZH1	MAX	RASA1	C11orf30
ATM	EZH2	MCL1	RB1	CD22
ATR	FAM175A	MDC1	RBM10	CD70
ATRX	FAM46C	MDM2	RECQL	CDKN2A
AURKA	FAM58A	MDM4	RECQL4	CTNNA1
AURKB	FANCA	MED12	REL	CUL4A
AXIN1	FANCC	MEF2B	RET	CYP17A1
AXIN2	FAT1	MEN1	RFWD2	DDR1
AXL	FBXW7	MET	RHEB	EPHB4
B2M	FGF19	MGA	RHOA	FANCG
BABAM1	FGF3	MITF	RICTOR	FANCL
BAP1	FGF4	MLH1	RIT1	FAS
BARD1	FGFR1	MPL	RNF43	FGF10
BBC3	FGFR2	MRE11A	ROS1	FGF12
BCL10	FGFR3	MSH2	RPS6KA4	FGF14
BCL2	FGFR4	MSH3	RPS6KB2	FGF23
BCL2L1	FH	MSH6	RPTOR	FGF6
BCL2L11	FLCN	MSI1	RRAGC	GABRA6
BCL6	FLT1	MSI2	RRAS	GATA4
BCOR	FLT3	MST1	RRAS2	GATA6
BIRC3	FLT4	MST1R	RTEL1	GID4
BLM	FOXA1	MTOR	RUNX1	GNA13
BMPR1A	FOXL2	MUTYH	RXRA	GRM3
BRAF	FOXO1	MYC	RYBP	HDAC1
BRCA1	FOXP1	MYCL1	SDHA	HSD3B1
BRCA2	FUBP1	MYCN	SDHAF2	IRF2
BRD4	FYN	MYD88	SDHB	KEL
BRIP1	GATA1	MYOD1	SDHC	KLHL6
BTK	GATA2	NBN	SDHD	LTK
CALR	GATA3	NCOA3	SESN1	MAF
CARD11	GLI1	NCOR1	SESN2	MERTK
CARM1	GNA11	NEGR1	SESN3	MKNK1
CASP8	GNAQ	NF1	SETD2	MTAP
CBFB	GNAS	NF2	SETD8	MYCL
CBL	GPS2	NFE2L2	SF3B1	NT5C2
CCND1	GREM1	NFKBIA	SH2B3	P2RY8
CCND2	GRIN2A	NKX2-1	SH2D1A	PARP2
CCND3	GSK3B	NKX3-1	SHOC2	PARP3
CCNE1	H3F3A	NOTCH1	SHQ1	PDK1
CD274	H3F3B	NOTCH2	SLX4	PIK3C2B
CD276	H3F3C	NOTCH3	SMAD2	PPP2R2A
CD79A	HGF	NOTCH4	SMAD3	PTPRO
CD79B	HIST1H1C	NPM1	SMAD4	QKI
CDC42	HIST1H2BD	NRAS	SMARCA4	SGK1
CDC73	HIST1H3A	NSD1	SMARCB1	SNCAIP
CDH1	HIST1H3B	NTHL1	SMARCD1	TIPARP
CDK12	HIST1H3C	NTRK1	SMO	TYRO3
CDK4	HIST1H3D	NTRK2	SMYD3	ZNF217
CDK6	HIST1H3E	NTRK3	SOCS1	ZNF703
CDK8	HIST1H3F	NUF2	SOS1	ACTB
CDKN1A	HIST1H3G	NUP93	SOX17	BCLAF1
CDKN1B	HIST1H3H	PAK1	SOX2	CD36
CDKN2Ap14ARF	HIST1H3I	PAK7	SOX9	CD58
CDKN2Ap16INK4A	HIST1H3J	PALB2	SPEN	CHD2
CDKN2B	HIST2H3C	PARK2	SPOP	CIITA
CDKN2C	HIST2H3D	PARP1	SPRED1	DDX3X
CEBPA	HIST3H3	PAX5	SRC	DTX1
CENPA	HLA-A	PBRM1	SRSF2	DUSP2
CHEK1	HLA-B	PDCD1	STAG2	EBF1
CHEK2	HNF1A	PDCD1LG2	STAT3	EGR2
CIC	HOXB13	PDGFRA	STAT5A	HIST1H1E
CREBBP	HRAS	PDGFRB	STAT5B	HIST2H2AB
CRKL	ICOSLG	PDPK1	STK11	IGLL5
CRLF2	ID3	PGR	STK19	IKBKB
CSDE1	IDH1	PHOX2B	STK40	IRF8
CSF1R	IDH2	PIK3C2G	SUFU	ITPKB
CSF3R	IFNGR1	PIK3C3	SUZ12	KIR2DL1
CTCF	IGF1	PIK3CA	SYK	KRT20
CTLA4	IGF1R	PIK3CB	TAP1	LRRN3
CTNNB1	IGF2	PIK3CD	TAP2	MAPK7
CUL3	IKBKE	PIK3CG	TBX3	MPEG1
CXCR4	IKZF1	PIK3R1	TCEB1	MYOM2
CYLD	IL10	PIK3R2	TCF3	NCOR2
CYSLTR2	IL7R	PIK3R3	TCF7L2	NFKBIE
DAXX	INHA	PIM1	TEK	NRXN3
DCUN1D1	INHBA	PLCG2	TERT	NSD2
DDR2	INPP4A	PLK2	TET1	PCLO
DICER1	INPP4B	PMAIP1	TET2	POSTN
DIS3	INPPL1	PMS1	TGFBR1	POT1
DNAJB1	INSR	PMS2	TGFBR2	PTPN6
DNMT1	IRF4	PNRC1	TMEM127	RAG1
DNMT3A	IRS1	POLD1	TMPRSS2	RAG2
DNMT3B	IRS2	POLE	TNFAIP3	RIPK1
DOT1L	JAK1	PPARG	TNFRSF14	ROBO2
DROSHA	JAK2	PPM1D	TOP1	SAMHD1
DUSP4	JAK3	PPP2R1A	TP53	SIN3A
E2F3	JUN	PPP4R2	TP53BP1	SLITRK3
EED	KDM5A	PPP6C	TP63	STAT6
EGFL7	KDM5C	PRDM1	TRAF2	TBL1XR1
EGFR	KDM6A	PRDM14	TRAF7	TGM7
EIF1AX	KDR	PREX2	TSC1	TLDC2
EIF4A2	KEAP1	PRKAR1A	TSC2	TMSB4X
EIF4E	KIT	PRKCI	TSHR	TYK2
ELF3	KLF4	PRKD1	U2AF1	UBE2A
EP300	KMT2A	PTCH1	UPF1	ZFP36L1
EPAS1	KMT2B	PTEN	VEGFA	ZMYM3
ZNF608
